# Supplementary material for: Microbiome markers in HPV-positive and HPV-negative women of reproductive age with ASCUS and SIL determined by V4 region of 16S rRNA gene sequencing
Source: Front Microbiol. 2024 Mar 14;15:1334502. doi: 10.3389/fmicb.2024.1334502 (PMC10973545; doi:10.3389/fmicb.2024.1334502)
Supplement: Supplementary file 1 [file Data_Sheet_1.ZIP]

Archive with 8 entries (8 files):
- Supplementary files/Supplementary Table S1. Categorial clinical diagnosis indicators.xlsx
- Supplementary files/Supplementary Table S2. HPV-positive count table.xlsx
- Supplementary files/Supplementary Table S3. HPV-negative count table.xlsx
- Supplementary files/Supplementary Table S4. Median and 10 and 90 percentiles HPV-positive.xlsx
- Supplementary files/Supplementary Table S5. Median and 10 and 90 percentiles HPV-negative.xlsx
- Supplementary files/Supplementary Table S6. Dominant species of Lactobacillus per group and cenosis.xlsx
- Supplementary files/Supplementary Table S7. Metadata for patients.xlsx
- Supplementary files/Supplementary Table S8. Beta-diversity pairwise analysis.xlsx
