# Supplementary material for: Microbiome markers in HPV-positive and HPV-negative women of reproductive age with ASCUS and SIL determined by V4 region of 16S rRNA gene sequencing
Source: Front Microbiol. 2024 Mar 14;15:1334502. doi: 10.3389/fmicb.2024.1334502 (PMC10973545; doi:10.3389/fmicb.2024.1334502)
Supplement: Supplementary file 1 [file Data_Sheet_1.ZIP › Supplementary files/Supplementary Table S1. Categorial clinical diagnosis indicators.xlsx]

## Sheet: Sheet 1
	ASCUS	LSIL	HSIL	NILM	Chi-sqare test (n > 5) /Exact Fisher's test (n < 5)
n	40 (100%)	57 (100%)	46 (100%)	22 (100%)	p-value
Treated early/untreated	2 (5%)	3 (5.26%)	2 (4.35%)	0 (0%)	0.905292
Chronic diseases	7 (17.5%)	9 (15.79%)	5 (10.87%)	3 (13.64%)	0.836154
Syphilis	0 (0%)	0 (0%)	1 (2.17%)	0 (0%)	0.654545
HIV	1 (2.5%)	1 (1.75%)	1 (2.17%)	0 (0%)	1
HCV-carrier	0 (0%)	0 (0%)	1 (2.17%)	0 (0%)	0.654545
Mammary gland diseases	0 (0%)	2 (3.51%)	1 (2.17%)	0 (0%)	0.857331
Eye diseases	0 (0%)	4 (7.02%)	3 (6.52%)	4 (18.18%)	0.0451018
Urinary tract diseases	1 (2.5%)	1 (1.75%)	0 (0%)	0 (0%)	0.806208
Gastrointestinal diseases	3 (7.5%)	1 (1.75%)	1 (2.17%)	2 (9.09%)	0.254795
Lung diseases	0 (0%)	3 (5.26%)	2 (4.35%)	0 (0%)	0.524702
Thyroid gland diseases	3 (7.5%)	1 (1.75%)	1 (2.17%)	0 (0%)	0.433658
Allergohistory	1 (2.5%)	2 (3.51%)	0 (0%)	1 (4.55%)	0.566182
Reproductive function	20 (50%)	19 (33.33%)	27 (58.7%)	13 (59.09%)	0.0426327
Surgeries/injuries	11 (27.5%)	5 (8.77%)	8 (17.39%)	5 (22.73%)	0.10348
Infertility	1 (2.5%)	1 (1.75%)	0 (0%)	2 (9.09%)	0.121674
History of CIN	3 (7.5%)	6 (10.53%)	1 (2.17%)	0 (0%)	0.22899
Uterine fibroids	3 (7.5%)	1 (1.75%)	2 (4.35%)	2 (9.09%)	0.339884
Endometriosis	6 (15%)	3 (5.26%)	4 (8.7%)	0 (0%)	0.172975
Ovarian dysfunction	2 (5%)	1 (1.75%)	0 (0%)	0 (0%)	0.44367
Benign ovarian formations	0 (0%)	0 (0%)	0 (0%)	0 (0%)	1
Endometrial/cervical polyps	0 (0%)	1 (1.75%)	0 (0%)	2 (9.09%)	0.0604696
Genital warts	1 (2.5%)	1 (1.75%)	1 (2.17%)	0 (0%)	1
Gynecological Sugeries	10 (25%)	12 (21.05%)	6 (13.04%)	8 (36.36%)	0.167312
History of cervical biopsy	5 (12.5%)	6 (10.53%)	3 (6.52%)	2 (9.09%)	0.811587
History of conization	1 (2.5%)	2 (3.51%)	0 (0%)	0 (0%)	0.757463
History of cervical excision	0 (0%)	1 (1.75%)	2 (4.35%)	1 (4.55%)	0.473801
History of cervical destruction	3 (7.5%)	1 (1.75%)	2 (4.35%)	4 (18.18%)	0.0517646
Surgeries on the appendages	4 (10%)	6 (10.53%)	1 (2.17%)	1 (4.55%)	0.323359
