# Supplementary material for: Microbiome markers in HPV-positive and HPV-negative women of reproductive age with ASCUS and SIL determined by V4 region of 16S rRNA gene sequencing
Source: Front Microbiol. 2024 Mar 14;15:1334502. doi: 10.3389/fmicb.2024.1334502 (PMC10973545; doi:10.3389/fmicb.2024.1334502)
Supplement: Supplementary file 1 [file Data_Sheet_1.ZIP › Supplementary files/Supplementary Table S2. HPV-positive count table.xlsx]

## Sheet: Sheet 1
	ASCUS	LSIL	HSIL	NILM	Chi-sqare test (n > 5)/ Exact Fisher's test (n < 5)	ASCUSvsNILM	HSILvsNILM	LSILvsNILM	HSILvsLSIL	ASCUSvsLSIL	ASCUSvsHSIL
Numbers	n = 29	n = 32	n = 46	n = 22	p-value	p-value	p-value	p-value	p-value	p-value	p-value
Fannyhessea	5 (17.24%)	2 (6.25%)	10 (21.74%)	0 (0%)	0.036	0.0618	0.0241	0.508	0.1083	0.2414	0.8589
Prevotella	4 (13.79%)	2 (6.25%)	9 (19.57%)	0 (0%)	0.0764	0.1243	0.0262	0.508	0.1134	0.4107	0.7552
Finegoldia	3 (10.34%)	3 (9.38%)	5 (10.87%)	1 (4.55%)	0.9065	0.6247	0.6556	0.6377	1	1	1
Peptoniphilus	2 (6.9%)	2 (6.25%)	7 (15.22%)	0 (0%)	0.2208	0.4996	0.087	0.508	0.2947	1	0.4683
Anaerococcus	2 (6.9%)	2 (6.25%)	4 (8.7%)	1 (4.55%)	1	1	1	1	1	1	1
Gardnerella	9 (31.03%)	12 (37.5%)	18 (39.13%)	1 (4.55%)	0.0132	0.0302	0.0032	0.008	1	0.7941	0.6424
Porphyromonas	1 (3.45%)	1 (3.12%)	4 (8.7%)	0 (0%)	0.5954	1	0.2963	1	0.6433	1	0.6429
Dialister	2 (6.9%)	1 (3.12%)	6 (13.04%)	0 (0%)	0.2075	0.4996	0.1665	1	0.2297	0.6003	0.4734
Campylobacter	1 (3.45%)	2 (6.25%)	1 (2.17%)	0 (0%)	0.7613	1	1	0.508	0.5646	1	1
Methylobacterium	2 (6.9%)	3 (9.38%)	5 (10.87%)	4 (18.18%)	0.6385	0.3829	0.4564	0.4246	1	1	0.6996
Acinetobacter	3 (10.34%)	7 (21.88%)	3 (6.52%)	5 (22.73%)	0.1261	0.2676	0.1009	1	0.0816	0.3067	0.671
Bradyrhizobium	1 (3.45%)	1 (3.12%)	3 (6.52%)	3 (13.64%)	0.4946	0.303	0.3801	0.2927	0.6401	1	1
Staphylococcus	0 (0%)	2 (6.25%)	1 (2.17%)	1 (4.55%)	0.5403	0.4314	0.5457	1	0.5646	0.4929	1
Streptococcus	7 (24.14%)	5 (15.62%)	5 (10.87%)	2 (9.09%)	0.4041	0.2684	1	0.6873	0.7844	0.6081	0.229
Ralstonia	3 (10.34%)	6 (18.75%)	4 (8.7%)	1 (4.55%)	0.4164	0.6247	1	0.2198	0.302	0.4779	1
Sphingomonas	3 (10.34%)	4 (12.5%)	6 (13.04%)	1 (4.55%)	0.8101	0.6247	0.4141	0.6377	1	1	1
Phyllobacterium	1 (3.45%)	2 (6.25%)	1 (2.17%)	0 (0%)	0.7613	1	1	0.508	0.5646	1	1
Megasphaera	1 (3.45%)	0 (0%)	3 (6.52%)	0 (0%)	0.4506	1	0.5457	1	0.2647	0.4754	1
Ruminococcaceae	0 (0%)	0 (0%)	3 (6.52%)	0 (0%)	0.2783	1	0.5457	1	0.2647	1	0.2789
Prevotellaceae	1 (3.45%)	0 (0%)	1 (2.17%)	0 (0%)	0.8217	1	1	1	1	0.4754	1
Aerococcus	1 (3.45%)	0 (0%)	2 (4.35%)	0 (0%)	0.6904	1	1	1	0.5098	0.4754	1
Sneathia	1 (3.45%)	0 (0%)	5 (10.87%)	0 (0%)	0.1215	1	0.1663	1	0.0745	0.4754	0.3955
Parvimonas	0 (0%)	0 (0%)	4 (8.7%)	0 (0%)	0.0957	1	0.2963	1	0.1396	1	0.1538
Fusobacterium	0 (0%)	1 (3.12%)	1 (2.17%)	0 (0%)	1	1	1	1	1	1	1
Gemella	1 (3.45%)	1 (3.12%)	5 (10.87%)	0 (0%)	0.3465	1	0.1663	1	0.3917	1	0.3955
Atopobium	0 (0%)	1 (3.12%)	1 (2.17%)	0 (0%)	1	1	1	1	1	1	1
Eggerthellaceae	0 (0%)	0 (0%)	3 (6.52%)	0 (0%)	0.2783	1	0.5457	1	0.2647	1	0.2789
Peptococcus	1 (3.45%)	1 (3.12%)	1 (2.17%)	0 (0%)	1	1	1	1	1	1	1
Bifidobacterium	0 (0%)	1 (3.12%)	2 (4.35%)	0 (0%)	0.8779	1	1	1	1	1	0.5193
Clostridium sensu stricto	0 (0%)	0 (0%)	3 (6.52%)	1 (4.55%)	0.3042	0.4314	1	0.4074	0.2647	1	0.2789
Sediminibacterium	1 (3.45%)	0 (0%)	1 (2.17%)	0 (0%)	0.8217	1	1	1	1	0.4754	1
Peptostreptococcus	1 (3.45%)	0 (0%)	1 (2.17%)	0 (0%)	0.8217	1	1	1	1	0.4754	1
Lachnospiraceae	1 (3.45%)	0 (0%)	1 (2.17%)	0 (0%)	0.8217	1	1	1	1	0.4754	1
Ureaplasma	6 (20.69%)	11 (34.38%)	7 (15.22%)	4 (18.18%)	0.2454	1	0.7379	0.2302	0.0887	0.3657	0.7669
Ezakiella	1 (3.45%)	0 (0%)	1 (2.17%)	0 (0%)	0.8217	1	1	1	1	0.4754	1
Haemophilus	0 (0%)	0 (0%)	2 (4.35%)	0 (0%)	0.6601	1	1	1	0.5098	1	0.5193
Alloscardovia	1 (3.45%)	1 (3.12%)	2 (4.35%)	1 (4.55%)	1	1	1	1	1	1	1
