# Supplementary material for: Microbiome markers in HPV-positive and HPV-negative women of reproductive age with ASCUS and SIL determined by V4 region of 16S rRNA gene sequencing
Source: Front Microbiol. 2024 Mar 14;15:1334502. doi: 10.3389/fmicb.2024.1334502 (PMC10973545; doi:10.3389/fmicb.2024.1334502)
Supplement: Supplementary file 1 [file Data_Sheet_1.ZIP › Supplementary files/Supplementary Table S3. HPV-negative count table.xlsx]

## Sheet: Sheet 1
	ASCUS	LSIL	NILM	Chi-sqare test (n > 5)/ Exact Fisher's test (n < 5)	ASCUSvsNILM	ASCUSvsLSIL	LSILvsNILM
Numbers	11 (100%)	25 (100%)	22 (100%)	p-value	p-value	p-value	p-value
Fannyhessea	2 (18.18%)	2 (8%)	0 (0%)	0.1349	0.1042	0.5705	0.4912
Prevotella	3 (27.27%)	4 (16%)	0 (0%)	0.0456	0.0302	0.6499	0.1119
Finegoldia	1 (9.09%)	5 (20%)	1 (4.55%)	0.3299	1	0.6428	0.1936
Peptoniphilus	2 (18.18%)	5 (20%)	0 (0%)	0.0626	0.1042	1	0.0518
Anaerococcus	1 (9.09%)	3 (12%)	1 (4.55%)	0.8336	1	1	0.6115
Gardnerella	6 (54.55%)	6 (24%)	1 (4.55%)	0.0045	0.0025	0.1594	0.102
Porphyromonas	3 (27.27%)	1 (4%)	0 (0%)	0.0191	0.0302	0.0756	1
Dialister	3 (27.27%)	4 (16%)	0 (0%)	0.0456	0.0302	0.6499	0.1119
Campylobacter	2 (18.18%)	1 (4%)	0 (0%)	0.0891	0.1042	0.2157	1
Methylobacterium	0 (0%)	1 (4%)	4 (18.18%)	0.1937	0.2755	1	0.171
Acinetobacter	1 (9.09%)	4 (16%)	5 (22.73%)	0.7343	0.6367	1	0.7148
Bradyrhizobium	1 (9.09%)	3 (12%)	3 (13.64%)	1	1	1	1
Staphylococcus	0 (0%)	1 (4%)	1 (4.55%)	1	1	1	1
Streptococcus	1 (9.09%)	4 (16%)	2 (9.09%)	0.8704	1	1	0.6701
Ralstonia	2 (18.18%)	2 (8%)	1 (4.55%)	0.403	0.252	0.5705	1
Sphingomonas	2 (18.18%)	5 (20%)	1 (4.55%)	0.251	0.252	1	0.1936
Phyllobacterium	1 (9.09%)	1 (4%)	0 (0%)	0.4858	0.3333	0.5238	1
Enterococcus	0 (0%)	1 (4%)	1 (4.55%)	1	1	1	1
Ruminococcaceae	2 (18.18%)	1 (4%)	0 (0%)	0.0891	0.1042	0.2157	1
Mageeibacillus	1 (9.09%)	1 (4%)	0 (0%)	0.4858	0.3333	0.5238	1
Metamycoplasma	1 (9.09%)	1 (4%)	0 (0%)	0.4858	0.3333	0.5238	1
Sneathia	2 (18.18%)	1 (4%)	0 (0%)	0.0891	0.1042	0.2157	1
Fusobacterium	1 (9.09%)	1 (4%)	0 (0%)	0.4858	0.3333	0.5238	1
Duncaniella	1 (9.09%)	1 (4%)	0 (0%)	0.4858	0.3333	0.5238	1
Bifidobacterium	0 (0%)	3 (12%)	0 (0%)	0.2136	1	0.5378	0.2368
Clostridium sensu stricto	0 (0%)	1 (4%)	1 (4.55%)	1	1	1	1
Lachnospiraceae	1 (9.09%)	1 (4%)	0 (0%)	0.4858	0.3333	0.5238	1
Escherichia/Shigella	0 (0%)	3 (12%)	0 (0%)	0.2136	1	0.5378	0.2368
Ureaplasma	1 (9.09%)	4 (16%)	4 (18.18%)	0.8994	0.6431	1	1
Porphyromonadaceae	1 (9.09%)	1 (4%)	0 (0%)	0.4858	0.3333	0.5238	1
