# Supplementary material for: Microbiome markers in HPV-positive and HPV-negative women of reproductive age with ASCUS and SIL determined by V4 region of 16S rRNA gene sequencing
Source: Front Microbiol. 2024 Mar 14;15:1334502. doi: 10.3389/fmicb.2024.1334502 (PMC10973545; doi:10.3389/fmicb.2024.1334502)
Supplement: Supplementary file 1 [file Data_Sheet_1.ZIP › Supplementary files/Supplementary Table S4. Median and 10 and 90 percentiles HPV-positive.xlsx]

## Sheet: Sheet 1
	ASCUS	LSIL	HSIL	NILM	Kruskell- Wallis test	ASCUSvsHSIL	ASCUSvsLSIL	ASCUSvsNILM	HSILvsLSIL	HSILvsNILM	LSILvsNILM
	median (Q10-Q90)	median (Q10-Q90)	median (Q10-Q90)	median (Q10-Q90)	p-value	p-value	p-value	p-value	p-value	p-value	p-value
Fannyhessea	0 (0-8.25)	0 (0-0.05)	0 (0-15.52)	0 (0-0.08)	0.3931	0.756	0.23	0.717	0.097	0.425	0.355
Prevotella	0 (0-3.03)	0 (0-0.09)	0 (0-10.3)	0 (0-0)	0.3397	0.96	0.547	0.075	0.685	0.1	0.184
Finegoldia	0 (0-0.35)	0 (0-0.34)	0 (0-0.86)	0 (0-0.28)	0.7332	0.785	0.566	0.742	0.338	0.968	0.307
Peptoniphilus	0 (0-0.14)	0 (0-0.24)	0 (0-2.11)	0 (0-0.17)	0.4201	0.492	0.33	0.982	0.11	0.455	0.36
Anaerococcus	0 (0-0.11)	0 (0-0.22)	0 (0-0.75)	0 (0-0.23)	0.9683	0.701	0.897	0.661	0.79	0.933	0.764
Gardnerella	0 (0-19.17)	0.05 (0-14.33)	0 (0-23.05)	0 (0-0.55)	0.2691	0.92	0.748	0.146	0.914	0.106	0.04
Porphyromonas	0 (0-0.01)	0 (0-0)	0 (0-0.45)	0 (0-0)	0.1964	0.416	0.911	0.124	0.33	0.039	0.143
Dialister	0 (0-0.81)	0 (0-0)	0 (0-1.1)	0 (0-0)	0.1576	0.832	0.21	0.089	0.133	0.066	0.522
Campylobacter	0 (0-0.02)	0 (0-0)	0 (0-0.02)	0 (0-0)	0.284	0.941	0.371	0.073	0.396	0.079	0.237
Methylobacterium	0 (0-0.03)	0 (0-0.55)	0 (0-0.84)	0 (0-3.79)	0.8104	0.903	0.754	0.391	0.812	0.41	0.55
Acinetobacter	0 (0-0.98)	0.09 (0-1.46)	0 (0-0.65)	0.11 (0-1.47)	0.1762	0.976	0.179	0.124	0.119	0.08	0.801
Bradyrhizobium	0 (0-0.25)	0 (0-0.5)	0 (0-0.62)	0 (0-1.1)	0.2682	0.11	0.806	0.937	0.177	0.221	0.989
Staphylococcus	0.02 (0-0.16)	0 (0-0.16)	0 (0-0.19)	0.05 (0-0.2)	0.2214	0.302	0.577	0.435	0.814	0.043	0.101
Streptococcus	0.06 (0-6.33)	0 (0-2.9)	0 (0-1.22)	0 (0-0.3)	0.0658	0.078	0.095	0.012	0.87	0.202	0.311
Ralstonia	0 (0-0.31)	0 (0-3.48)	0 (0-0.4)	0 (0-0)	0.6042	0.984	0.374	0.796	0.306	0.765	0.255
Sphingomonas	0 (0-0.77)	0 (0-1.16)	0 (0-1.32)	0 (0-0.19)	0.7806	0.373	0.647	0.344	0.686	0.96	0.623
Phyllobacterium	0 (0-0.09)	0 (0-0.02)	0 (0-0)	0 (0-0.01)	0.4056	0.306	0.654	0.741	0.107	0.149	0.959
Megasphaera	0 (0-0)	0 (0-0)	0 (0-0)	0 (0-0)	0.1768	0.406	0.294	0.384	0.089	0.157	NaN
Ruminococcaceae	0 (0-0)	0 (0-0)	0 (0-0)	0 (0-0)	0.1388	0.163	NaN	NaN	0.143	0.224	NaN
Prevotellaceae	0 (0-0)	0 (0-0)	0 (0-0)	0 (0-0)	0.8139	0.848	0.925	0.384	0.784	0.324	0.407
Aerococcus	0 (0-0)	0 (0-0)	0 (0-0.1)	0 (0-0)	0.2223	0.312	0.476	0.692	0.088	0.178	0.809
Sneathia	0 (0-0)	0 (0-0)	0 (0-6.35)	0 (0-0.03)	0.2903	0.104	0.644	0.206	0.194	0.742	0.363
Parvimonas	0 (0-0)	0 (0-0)	0 (0-0.43)	0 (0-0)	0.0593	0.34	0.134	0.213	0.035	0.079	NaN
Fusobacterium	0 (0-0)	0 (0-0)	0 (0-0.06)	0 (0-0)	0.2983	0.497	0.525	0.213	0.231	0.111	0.407
Gemella	0 (0-0)	0 (0-0)	0 (0-1.16)	0 (0-0)	0.2119	0.276	0.5	0.692	0.088	0.178	0.809
Atopobium	0 (0-0)	0 (0-0)	0 (0-0.01)	0 (0-0)	0.2357	0.267	0.963	0.384	0.231	0.111	0.407
Eggerthellaceae	0 (0-0)	0 (0-0)	0 (0-0.22)	0 (0-0)	0.0781	0.229	0.294	0.384	0.056	0.111	NaN
Peptococcus	0 (0-0)	0 (0-0)	0 (0-0)	0 (0-0)	0.6325	0.596	0.963	0.384	0.532	0.224	0.407
Bifidobacterium	0 (0-0)	0 (0-0)	0 (0-0)	0 (0-0)	0.3988	0.352	0.329	0.384	0.935	0.157	0.143
Clostridium sensu stricto	0 (0-0)	0 (0-0)	0 (0-0)	0 (0-0)	0.2797	0.163	NaN	0.251	0.143	0.785	0.228
Sediminibacterium	0 (0-0)	0 (0-0.04)	0 (0-0)	0 (0-0)	0.6178	0.91	0.341	0.775	0.221	0.685	0.587
Peptostreptococcus	0 (0-0)	0 (0-0)	0 (0-0)	0 (0-0)	0.8006	0.392	0.644	0.865	0.66	0.505	0.756
Lachnospiraceae	0 (0-0)	0 (0-0)	0 (0-0)	0 (0-0)	0.6534	0.755	0.294	0.384	0.404	0.489	NaN
Ureaplasma	0 (0-3.63)	0.02 (0-6.43)	0 (0-2.77)	0 (0-2.07)	0.0207	0.331	0.095	0.576	0.004	0.717	0.039
Ezakiella	0 (0-0)	0 (0-0)	0 (0-0)	0 (0-0)	0.2695	0.313	0.134	0.213	0.404	0.489	NaN
Haemophilus	0 (0-0)	0 (0-0)	0 (0-0)	0 (0-0)	0.5453	0.258	0.341	NaN	0.76	0.324	0.407
Alloscardovia	0 (0-0)	0 (0-0)	0 (0-0)	0 (0-0)	0.9332	0.97	0.75	0.727	0.684	0.76	0.522
