# Supplementary material for: Microbiome markers in HPV-positive and HPV-negative women of reproductive age with ASCUS and SIL determined by V4 region of 16S rRNA gene sequencing
Source: Front Microbiol. 2024 Mar 14;15:1334502. doi: 10.3389/fmicb.2024.1334502 (PMC10973545; doi:10.3389/fmicb.2024.1334502)
Supplement: Supplementary file 1 [file Data_Sheet_1.ZIP › Supplementary files/Supplementary Table S5. Median and 10 and 90 percentiles HPV-negative.xlsx]

## Sheet: Sheet 1
	ASCUS	LSIL	NILM	Kruskell- Wallis test	ASCUSvsLSIL	ASCUSvsNILM	LSILvsNILM
	median (Q10-Q90)	median (Q10-Q90)	median (Q10-Q90)	p-value	p-value	p-value	p-value
Fannyhessea	0 (0-1.4)	0 (0-0.21)	0 (0-0.08)	0.835	0.832	0.8	0.551
Prevotella	0 (0-21.21)	0 (0-1.99)	0 (0-0)	0.0956	0.317	0.036	0.126
Finegoldia	0 (0-0.32)	0 (0-2.98)	0 (0-0.28)	0.7008	0.434	0.576	0.652
Peptoniphilus	0 (0-2.41)	0 (0-2.18)	0 (0-0.17)	0.7491	0.743	0.453	0.634
Anaerococcus	0 (0-0.45)	0 (0-1.43)	0 (0-0.23)	0.7049	0.543	0.422	0.763
Gardnerella	6.27 (0-14.9)	0 (0-22.08)	0 (0-0.55)	0.0221	0.056	0.004	0.552
Porphyromonas	0 (0-5.79)	0 (0-0)	0 (0-0)	0.0097	0.035	0.012	0.348
Dialister	0 (0-7.63)	0 (0-1.99)	0 (0-0)	0.0443	0.542	0.016	0.029
Campylobacter	0 (0-1.01)	0 (0-0)	0 (0-0)	0.0065	0.05	0.003	0.18
Methylobacterium	0 (0-0)	0 (0-0)	0 (0-3.79)	0.2269	0.341	0.138	0.27
Acinetobacter	0.19 (0-0.95)	0.2 (0-1.56)	0.11 (0-1.47)	0.9027	0.9	0.756	0.675
Bradyrhizobium	0 (0-0.34)	0 (0-1.06)	0 (0-1.1)	0.7674	0.741	0.736	0.485
Staphylococcus	0 (0-0.11)	0.07 (0-0.49)	0.05 (0-0.2)	0.1529	0.11	0.05	0.712
Streptococcus	0 (0-0.26)	0 (0-1.79)	0 (0-0.3)	0.3494	0.369	0.8	0.176
Ralstonia	0 (0-4.1)	0 (0-0.69)	0 (0-0)	0.6627	0.874	0.381	0.462
Sphingomonas	0 (0-2.37)	0 (0-2.85)	0 (0-0.19)	0.915	0.817	0.925	0.671
Phyllobacterium	0 (0-0.98)	0 (0-0)	0 (0-0.01)	0.1519	0.055	0.455	0.141
Enterococcus	0 (0-0)	0 (0-0.19)	0 (0-0)	0.4954	0.237	0.31	0.72
Ruminococcaceae	0 (0-2.69)	0 (0-0)	0 (0-0)	0.0753	0.142	0.042	0.348
Mageeibacillus	0 (0-0)	0 (0-0)	0 (0-0)	0.3905	0.517	0.157	0.348
Metamycoplasma	0 (0-0)	0 (0-0)	0 (0-0)	0.4112	0.574	0.157	0.348
Sneathia	0 (0-33.81)	0 (0-0)	0 (0-0.03)	0.2779	0.13	0.256	0.591
Fusobacterium	0 (0-0.7)	0 (0-0.06)	0 (0-0)	0.153	0.549	0.042	0.097
Duncaniella	0 (0-0)	0 (0-0)	0 (0-0)	0.3905	0.517	0.157	0.348
Bifidobacterium	0 (0-0)	0 (0-7.79)	0 (0-0)	0.0619	0.166	NaN	0.053
Clostridium sensu stricto	0 (0-0)	0 (0-0)	0 (0-0)	0.7816	0.507	0.48	0.903
Lachnospiraceae	0 (0-0)	0 (0-0)	0 (0-0)	0.3905	0.517	0.157	0.348
Escherichia/Shigella	0 (0-0.02)	0 (0-1.22)	0 (0-0.04)	0.4266	0.571	0.195	0.447
Ureaplasma	0 (0-0.06)	0 (0-6.26)	0 (0-2.07)	0.9709	0.874	0.879	0.829
Porphyromonadaceae	0 (0-0.08)	0 (0-0)	0 (0-0)	0.0832	0.162	0.042	0.348
