# Supplementary material for: Microbiome markers in HPV-positive and HPV-negative women of reproductive age with ASCUS and SIL determined by V4 region of 16S rRNA gene sequencing
Source: Front Microbiol. 2024 Mar 14;15:1334502. doi: 10.3389/fmicb.2024.1334502 (PMC10973545; doi:10.3389/fmicb.2024.1334502)
Supplement: Supplementary file 1 [file Data_Sheet_1.ZIP › Supplementary files/Supplementary Table S6. Dominant species of Lactobacillus per group and cenosis.xlsx]

## Sheet: Лист1
Normocenosis
	ASCUS	LSIL	HSIL	NILM
Lactobacillus crispatus	10	21	8	9
Lactobacillus delbrueckii	0	0	0	1
Lactobacillus gasseri	2	2	2	2
Lactobacillus iners	8	10	14	9
Lactobacillus jensenii	3	4	1	1
Moderate dysbiosis
	ASCUS	LSIL	HSIL	NILM
Lactobacillus crispatus	2	6	2	0
Lactobacillus delbrueckii	0	1	0	0
Lactobacillus gasseri	2	3	6	0
Lactobacillus iners	5	3	2	0
Lactobacillus jensenii	1	1	0	0
Apparent dysbiosis
	ASCUS	LSIL	HSIL	NILM
Lactobacillus crispatus	2	3	3	0
Lactobacillus delbrueckii	0	0	1	0
Lactobacillus gasseri	3	1	2	0
Lactobacillus iners	2	1	4	0
Lactobacillus jensenii	0	1	1	0
