# Supplementary material for: Microbiome markers in HPV-positive and HPV-negative women of reproductive age with ASCUS and SIL determined by V4 region of 16S rRNA gene sequencing
Source: Front Microbiol. 2024 Mar 14;15:1334502. doi: 10.3389/fmicb.2024.1334502 (PMC10973545; doi:10.3389/fmicb.2024.1334502)
Supplement: Supplementary file 1 [file Data_Sheet_1.ZIP › Supplementary files/Supplementary Table S8. Beta-diversity pairwise analysis.xlsx]

## Sheet: withoutHPV
Pairs	Df	SumsOfSqs	F.Model	R2	p.value	p.adjusted
NILMvsLSIL	1	0.551122	1.59735	0.0203232	0.139	0.834
NILMvsASCUS	1	0.410027	1.14852	0.0187824	0.312	1
NILMvsHSIL	1	0.611288	1.68868	0.0249477	0.122	0.732
LSILvsASCUS	1	0.320528	0.891069	0.00929251	0.475	1
LSILvsHSIL	1	0.817885	2.25431	0.0218326	0.036	0.216
ASCUSvsHSIL	1	0.188458	0.502598	0.00594773	0.851	1

## Sheet: HPV
Pairs	Df	SumsOfSqs	F.Model	R2	p.value	p.adjusted	sig
NILM-HPV(-) vs LSIL-HPV(+)	1	0.374931	1.11815	0.0210502	0.316	1
NILM-HPV(-) vs LSIL-HPV(-)	1	0.595405	1.69315	0.0362612	0.125	1
NILM-HPV(-) vs ASCUS-HPV(-)	1	0.493336	1.40284	0.0432937	0.208	1
NILM-HPV(-) vs ASCUS-HPV(+)	1	0.411515	1.19403	0.0237884	0.292	1
NILM-HPV(-) vs HSIL-HPV(+)	1	0.611288	1.68868	0.0249477	0.111	1
LSIL-HPV(+) vs LSIL-HPV(-)	1	0.213259	0.603163	0.0108476	0.782	1
LSIL-HPV(+) vs ASCUS-HPV(-)	1	0.640956	1.80942	0.042267	0.08	1
LSIL-HPV(+) vs ASCUS-HPV(+)	1	0.0916216	0.263573	0.00444748	0.973	1
LSIL-HPV(+) vs HSIL-HPV(+)	1	0.575265	1.58906	0.0204804	0.166	1
LSIL-HPV(-) vs ASCUS-HPV(-)	1	0.650199	1.71215	0.0479432	0.094	1
LSIL-HPV(-) vs ASCUS-HPV(+)	1	0.254727	0.700934	0.0133002	0.664	1
LSIL-HPV(-) vs HSIL-HPV(+)	1	0.692696	1.84531	0.026047	0.083	1
ASCUS-HPV(-) vs ASCUS-HPV(+)	1	0.538438	1.46412	0.0371001	0.167	1
ASCUS-HPV(-) vs HSIL-HPV(+)	1	0.214487	0.562321	0.0101205	0.807	1
ASCUS-HPV(+) vs HSIL-HPV(+)	1	0.383331	1.03778	0.0140169	0.361	1
